# Supplementary material for: Genome Assembly and Population Sequencing Reveal Three Populations and Signatures of Insecticide Resistance of Tuta absoluta in Latin America
Source: Genome Biol Evol. 2023 Apr 18;15(4):evad060. doi: 10.1093/gbe/evad060 (PMC10139443; doi:10.1093/gbe/evad060)
Supplement: evad060_Supplementary_Data [file evad060_supplementary_data.zip]

Archive with 4 entries (4 files):
- Table S1-sample info.xlsx
- Table S2-table-all-models-pop-estimates.xlsx
- Table S3-table-ache1-alleles.xlsx
- Tuta absoluta popgen manuscript GBE SUPP Figures.docx
