# Supplementary material for: Genome Assembly and Population Sequencing Reveal Three Populations and Signatures of Insecticide Resistance of Tuta absoluta in Latin America
Source: Genome Biol Evol. 2023 Apr 18;15(4):evad060. doi: 10.1093/gbe/evad060 (PMC10139443; doi:10.1093/gbe/evad060)
Supplement: evad060_Supplementary_Data [file evad060_supplementary_data.zip › Table S1-sample info.xlsx]

## Sheet: Sheet1
Table S1: Sample names and collection locations.
library name	sample_name	site_abbrievation	sample_site	country
C31	Ind30	AR	Arica-Arica State	Chile
C32	Ind31	AR	Arica-Arica State	Chile
C33	Ind32	AR	Arica-Arica State	Chile
C34	Ind33	AR	Arica-Arica State	Chile
C35	Ind34	AR	Arica-Arica State	Chile
C51	Ind50	CH	Chia-Cundinamarca State	Columbia
C52	Ind51	CH	Chia-Cundinamarca State	Columbia
C53	Ind52	CH	Chia-Cundinamarca State	Columbia
C54	Ind53	CH	Chia-Cundinamarca State	Columbia
C55	Ind54	CH	Chia-Cundinamarca State	Columbia
C11	Ind10	CN	Campo Nove-Caaguazu Departmant	Paraguay
C12	Ind11	CN	Campo Nove-Caaguazu Departmant	Paraguay
C13	Ind12	CN	Campo Nove-Caaguazu Departmant	Paraguay
C14	Ind13	CN	Campo Nove-Caaguazu Departmant	Paraguay
C15	Ind14	CN	Campo Nove-Caaguazu Departmant	Paraguay
C30	Ind29	CR	Costa Rica	Costa Rica
C56	Ind55	CR	Costa Rica	Costa Rica
C57	Ind56	CR	Costa Rica	Costa Rica
C58	Ind57	CR	Costa Rica	Costa Rica
C59	Ind58	CR	Costa Rica	Costa Rica
C41	Ind40	LC	La Curva-Arequipa Department	Peru
C42	Ind41	LC	La Curva-Arequipa Department	Peru
C43	Ind42	LC	La Curva-Arequipa Department	Peru
C44	Ind43	LC	La Curva-Arequipa Department	Peru
C45	Ind44	LC	La Curva-Arequipa Department	Peru
C36	Ind35	LJ	La Joia-Arequipa Department	Peru
C37	Ind36	LJ	La Joia-Arequipa Department	Peru
C38	Ind37	LJ	La Joia-Arequipa Department	Peru
C39	Ind38	LJ	La Joia-Arequipa Department	Peru
C40	Ind39	LJ	La Joia-Arequipa Department	Peru
C21	Ind20	MP	Mar del Plata-Buenos Aires State	Argentina
C22	Ind21	MP	Mar del Plata-Buenos Aires State	Argentina
C23	Ind22	MP	Mar del Plata-Buenos Aires State	Argentina
C24	Ind23	MP	Mar del Plata-Buenos Aires State	Argentina
C25	Ind24	MP	Mar del Plata-Buenos Aires State	Argentina
C01	Ind0	OV	Ouro Verde-Goias State	Brazil
C02	Ind1	OV	Ouro Verde-Goias State	Brazil
C03	Ind2	OV	Ouro Verde-Goias State	Brazil
C04	Ind3	OV	Ouro Verde-Goias State	Brazil
C05	Ind4	OV	Ouro Verde-Goias State	Brazil
PT1	Ind67	P.ope	Arvin, California	USA
PT2	Ind68	P.ope	Arvin, California	USA
PT3	Ind69	P.ope	Arvin, California	USA
PT4	Ind70	P.ope	Arvin, California	USA
PT5	Ind71	P.ope	Arvin, California	USA
PT6	Ind72	P.ope	Arvin, California	USA
PT7	Ind73	P.ope	Arvin, California	USA
PT8	Ind74	P.ope	Arvin, California	USA
C06	Ind5	RI	Riobamba-Chimborazo State	Ecuador
C07	Ind6	RI	Riobamba-Chimborazo State	Ecuador
C08	Ind7	RI	Riobamba-Chimborazo State	Ecuador
C09	Ind8	RI	Riobamba-Chimborazo State	Ecuador
C10	Ind9	RI	Riobamba-Chimborazo State	Ecuador
C46	Ind45	RO	Rocha-Rocha Department	Uruguay
C47	Ind46	RO	Rocha-Rocha Department	Uruguay
C48	Ind47	RO	Rocha-Rocha Department	Uruguay
C49	Ind48	RO	Rocha-Rocha Department	Uruguay
C50	Ind49	RO	Rocha-Rocha Department	Uruguay
C16	Ind15	SE	Santiago del Estero-Santiago del Estero State	Argentina
C17	Ind16	SE	Santiago del Estero-Santiago del Estero State	Argentina
C18	Ind17	SE	Santiago del Estero-Santiago del Estero State	Argentina
C19	Ind18	SE	Santiago del Estero-Santiago del Estero State	Argentina
C20	Ind19	SE	Santiago del Estero-Santiago del Estero State	Argentina
TA1	Ind59	SP	Barcelona, Catalonia	Spain
TA2	Ind60	SP	Barcelona, Catalonia	Spain
TA3	Ind61	SP	Barcelona, Catalonia	Spain
TA4	Ind62	SP	Barcelona, Catalonia	Spain
TA5	Ind63	SP	Barcelona, Catalonia	Spain
TA6	Ind64	SP	Barcelona, Catalonia	Spain
TA7	Ind65	SP	Barcelona, Catalonia	Spain
TA8	Ind66	SP	Barcelona, Catalonia	Spain
C26	Ind25	VA	Villa Alegre-Maule State	Chile
C27	Ind26	VA	Villa Alegre-Maule State	Chile
C28	Ind27	VA	Villa Alegre-Maule State	Chile
C29	Ind28	VA	Villa Alegre-Maule State	Chile
