# Supplementary material for: Genome Assembly and Population Sequencing Reveal Three Populations and Signatures of Insecticide Resistance of Tuta absoluta in Latin America
Source: Genome Biol Evol. 2023 Apr 18;15(4):evad060. doi: 10.1093/gbe/evad060 (PMC10139443; doi:10.1093/gbe/evad060)
Supplement: evad060_Supplementary_Data [file evad060_supplementary_data.zip › Table S2-table-all-models-pop-estimates.xlsx]

## Sheet: Sheet1
Table S2: Maximum likelihood parameter estimates under the three population history models tested. See Figure S6 for model details.
parameter	unit	M1	M2	M3
NANC	effective pop size	3324287	3943689	3433648
N0START	effective pop size	-	187146	16394
N1START	effective pop size	-	121328	84783
N0END	effective pop size	-	2282860	1237043
N1END	effective pop size	-	2659059	857884
N2END	effective pop size	-	9698709	8346208
T0	generations ago	523870	159990	187034
T1	generations ago	1028654	239766	252383
T2	generations ago	-	1082411	1134632
T0EXPAND	generations ago	-	-	184870
T1EXPAND	generations ago	-	-	230046
R0	exponential growth rate	-	-1.56e-05	-
R1	exponential growth rate	-	-1.29e-05	-
R2	exponential growth rate	-	-8.31e-07	-
		`
