# Supplementary material for: Genome Assembly and Population Sequencing Reveal Three Populations and Signatures of Insecticide Resistance of Tuta absoluta in Latin America
Source: Genome Biol Evol. 2023 Apr 18;15(4):evad060. doi: 10.1093/gbe/evad060 (PMC10139443; doi:10.1093/gbe/evad060)
Supplement: evad060_Supplementary_Data [file evad060_supplementary_data.zip › Table S3-table-ache1-alleles.xlsx]

## Sheet: Sheet1
Table S3: Allele frequency of mutations in either copy of ACHE1.Both A201S and F290V have been reported to confer organophosphate resistance
	g8300			g8292
mutation	North	Central	Andes	North	Central	Andes
A201S	0.53	0	0.07	-	0.51	0.71
F290V	0.38	0	0.07	-	0.44	0.2
F290N	0	0.27	0.05	-	0	0
